# Supplementary material for: RPS12 and UBC4 Are Related to Senescence Signal Production in the Ribosomal RNA Gene Cluster
Source: Mol Cell Biol. 2022 Apr 6;42(5):e00028-22. doi: 10.1128/mcb.00028-22 (PMC9119118; doi:10.1128/mcb.00028-22)
Supplement: Supplemental file 1 — Tables S1-S3. Download mcb.00028-22-s0001.xlsx, XLSX file, 0.02 MB [file mcb.00028-22-s0001.xlsx]

## Sheet: Strains
Table S1 : Strain list
name	genotype	reference
BY4741 derived strains
SY1 (=BY4741)	MATa his3∆1 leu2∆0 met15∆0 ura3∆0	Brachmannet al., (1998) Yeast 14:115–132
SY3 (=BY4743)	MATa/MATα his3∆1/his3∆1 leu2∆0/leu2∆0 ura3∆/ura3∆0 LYS2/lys2∆0 met15∆0/MET15	Brachmannet al., (1998) Yeast 14:115–132
SY118	MATa his3∆1 leu2∆0 met15∆0 ura3∆0 YEplac195	This study
SY121	MATa his3∆1 leu2∆0 met15∆0 ura3∆0 YEplac195-GAL7p-FOB1-3xFLAG	This study
SY231	MATa his3∆1 leu2∆0 met15∆0 ura3∆0 rps12-G77D-kanMX YEplac195	This study
SY234	MATa his3∆1 leu2∆0 met15∆0 ura3∆0 rps12-G77D-kanMX YEplac195-GAL7p-FOB1-3xFLAG	This study
SY809	MATa his3∆1 leu2∆0 met15∆0 ura3∆0 ubc4-P119L-kanMX YEplac195	This study
SY721	MATa his3∆1 leu2∆0 met15∆0 ura3∆0 ubc4-P119L-kanMX YEplac195-GAL7p-FOB1-3xFLAG	This study
SY738	MATa his3∆1 leu2∆0 met15∆0 ura3∆0 ccr4-G743D-hphMX YEplac195	This study
SY740	MATa his3∆1 leu2∆0 met15∆0 ura3∆0 ccr4-G743D-hphMX YEplac195-GAL7p-FOB1-3xFLAG	This study
SY228	MATa his3∆1 leu2∆0 met15∆0 ura3∆0 rps12∆::kanMX	This study
SY674	MATa his3∆1 leu2∆0 met15∆0 ura3∆0 sir2∆::hphMX	This study
SY834	MATa his3∆1 leu2∆0 met15∆0 ura3∆0 rps12-G77D-kanMX YEplac195-GAL7p-FOB1-3xFLAG YCplac111(emp)	This study
SY86	MATa his3∆1 leu2∆0 met15∆0 ura3∆0 rps12-G77D-kanMX YEplac195-GAL7p-FOB1-3xFLAG YCplac111-RPS12	This study
SY815	MATa his3∆1 leu2∆0 met15∆0 ura3∆0 ubc4-P119L-kanMX YEplac195-GAL7p-FOB1-3xFLAG YCplac111(emp)	This study
SY817	MATa his3∆1 leu2∆0 met15∆0 ura3∆0 ubc4-P119L-kanMX YEplac195-GAL7p-FOB1-3xFLAG YCplac111-UBC4	This study
SY842	MATa his3∆1 leu2∆0 met15∆0 ura3∆0 ccr4-G743D-hphMX YEplac195-GAL7p-FOB1-3xFLAG YCplac111(emp)	This study
SY844	MATa his3∆1 leu2∆0 met15∆0 ura3∆0 ccr4-G743D-hphMX YEplac195-GAL7p-FOB1-3xFLAG YCplac111-CCR4	This study
SY846	MATa his3∆1 leu2∆0 met15∆0 ura3∆0 NOP56-mCherry-HISMX fob1Δ0 FOB1-GFP-URA3	This study
SY799	MATa his3∆1 leu2∆0 met15∆0 ura3∆0 NOP56-mCherry-HISMX fob1Δ0 YEplac195-GAL7p-FOB1-GFP	This study
SY681	MATa his3∆1 leu2∆0 met15∆0 ura3∆0 ubc4Δ	This study
SY742	MATa his3∆1 leu2∆0 met15∆0 ura3∆0 rps12-G77D-hphMX ubc4-P119L-kanMX YEplac195	This study
SY744	MATa his3∆1 leu2∆0 met15∆0 ura3∆0 rps12-G77D-hphMX ubc4-P119L-kanMX YEplac195-GAL7p-FOB1-3xFLAG	This study
SY746	MATa his3∆1 leu2∆0 met15∆0 ura3∆0 rps12-G77D-kanMX ccr4-7D-hphMX YEplac195	This study
SY748	MATa his3∆1 leu2∆0 met15∆0 ura3∆0 rps12-G77D-kanMX ccr4-7D-hphMX YEplac195-GAL7p-FOB1-3xFLAG	This study
SY750	MATa his3∆1 leu2∆0 met15∆0 ura3∆0 ubc4-P119L-kanMX ccr4-7D-hphMX YEplac195	This study
SY752	MATa his3∆1 leu2∆0 met15∆0 ura3∆0 ubc4-P119L-kanMX ccr4-7D-hphMX YEplac195-GAL7p-FOB1-3xFLAG	This study
SY299	MATa his3∆1 leu2∆0 met15∆0 ura3∆0 FOB1-3xFLAG-URA3	This study
SY648	MATa his3∆1 leu2∆0 met15∆0 ura3∆0 fob1∆pf NOP56-mCherry-HIS3MX	This study
SY189	his3∆1/his3∆1 leu2∆0/leu2∆0 LYS2/lys2∆0 met15∆0/MET15 RPS12/rps12∆::KanMX	This study
SY268	MATa his3∆1 leu2∆0 met15∆0 ura3∆0 rps12-G77D-kanMX	This study
SY683	MATa his3∆1 leu2∆0 met15∆0 ura3∆0 ubc4-P119L-kanMX	This study
SY705	MATa his3∆1 leu2∆0 met15∆0 ura3∆0 ccr4-G743D-hphMX	This study
SY2 (=BY4742)	MATα his3∆1 leu2∆0 lys2∆0 ura3∆0	Brachmannet al., (1998) Yeast 14:115–132
SY121	MATα his3∆1 leu2∆0 lys2∆0 ura3∆0 YEplac195	This study
SY127	MATα his3∆1 leu2∆0 lys2∆0 ura3∆0 YEplac195-GAL7p-FOB1-3xFLAG	This study
mutant-5E	MATα his3∆1 leu2∆0 lys2∆0 ura3∆0 ccr4-S720F	This study
mutant-6C	MATα his3∆1 leu2∆0 lys2∆0 ura3∆0 rps12-G77D	This study
mutant-6D	MATα his3∆1 leu2∆0 lys2∆0 ura3∆0 ubc4-P119L	This study
mutant-7D	MATα his3∆1 leu2∆0 lys2∆0 ura3∆0 ccr4-G743D	This study
W303a derived strains
NOY408-1b (=W303a)	MATa leu2-3,112 trp1-1 can1-100 ura3-1 ade2-1 his3-11,15	Nogi et al., (1991) Proc. Natl. Acad. Sci. USA88: 3962-3966
SY782	MATa leu2-3,112 trp1-1 can1-100 ura3-1 ade2-1 his3-11,15 YCplac33	This study
SY784	MATa leu2-3,112 trp1-1 can1-100 ura3-1 ade2-1 his3-11,15 YCplac33-FOB1p-FOB1	This study
SY786	MATa leu2-3,112 trp1-1 can1-100 ura3-1 ade2-1 his3-11,15 YEplac195	This study
SY788	MATa leu2-3,112 trp1-1 can1-100 ura3-1 ade2-1 his3-11,15 YEplac195-FOB1p-FOB1	This study
SY757	MATa leu2-3,112 trp1-1 can1-100 ura3-1 ade2-1 his3-11,15 YEplac195-GAL7p-FOB1	This study
SY754	MATa leu2-3,112 trp1-1 can1-100 ura3-1 ade2-1 his3-11,15 fob1∆::hphMX	This study
SY770	MATa leu2-3,112 trp1-1 can1-100 ura3-1 ade2-1 his3-11,15 fob1∆::hphMX YCplac33	This study
SY773	MATa leu2-3,112 trp1-1 can1-100 ura3-1 ade2-1 his3-11,15 fob1∆::hphMX YCplac33-FOB1p-FOB1	This study
SY776	MATa leu2-3,112 trp1-1 can1-100 ura3-1 ade2-1 his3-11,15 fob1∆::hphMX YEplac195	This study
SY779	MATa leu2-3,112 trp1-1 can1-100 ura3-1 ade2-1 his3-11,15 fob1∆::hphMX YEplac195-FOB1p-FOB1	This study
GFP, mCherry strains
YTT121	MATa his3∆1 leu2∆0 met15∆0 ura3∆0 fob1∆0 RDN1-150	Iida and Kobayashi, (2019) Mol Cell 73: 645–654
SY846	MATa his3∆1 leu2∆0 lys2∆0 ura3∆0 fob1∆0 RDN1-150 FOB1-GFP-URA3	This study
SY799	MATa his3∆1 leu2∆0 lys2∆0 ura3∆0 fob1∆0 RDN1-150 YEplac195-GAL7p-FOB1-GFP	This study

## Sheet: Plasmids
Table S2 : Plasmids list
short name	name	description	reference
YEp	YEplac195	URA3-2-μm	Gietz and Sugino (1988) Gene 74:527–534
GALp-FOB1	YEplac195-GAL7p-FOB1-3xFLAG		This study
GALp-FOB1-GFP	YEplac195-GAL7p-FOB1-GFP		This study
YCp	YCplac33	URA3-CEN	Gietz and Sugino (1988) Gene 74:527–534
YCp-FOB1	YCplac33-FOB1p-FOB1		Iida and Kobayashi (2019) Mol Cell 73: 645–654
YEp-FOB1	YEplac195-FOB1p-FOB1		This study
	YCplac111	LEU2-CEN	Gietz and Sugino (1988) Gene 74:527–534
	YCplac111-CCR4		This study
	YCplac111-RPS12		This study
	YCplac111-UBC4		This study
	YIplac211	URA3	Gietz and Sugino (1988) Gene 74:527–534
	YIplac211-CCR4		This study
	YIplac211-ccr4-G743D		This study
	YIplac211-RPS12		This study
	YIplac211-rps12-G77D		This study
	YIplac211-UBC4		This study
	YIplac211-ubc4-P119L		This study
	pKT127(GFP-kanMX)	G418 resistance	Sheff and Thorn (2004) Yeast 21:661–670
	pFA6a-MNase-kanMX	G418 resistance	Merz et aal., (2008) Genes Dev 22:1190–1204.
	pFA6a-MNase-hphMX	hygromycin resistance	Merz et aal., (2008) Genes Dev 22:1190–1204.
	mCherry-HISMX	HIS3	from Dr. Niki, H.

## Sheet: Primers
Table S3 : Primer list
name	description	Sequence
SY57	RPS12 for	ccttCTGCAGATACGCACCTCGTTATTGAG
SY58	RPS12 rev	atatGGATCCGTCAATATCCAGCATCGCAG
SY61	UBC4 for	ccttCTGCAGGTACTCTTGCCTGAAGAGAAG
SY62	UBC4 rev	atatGGATCCAGTTATTCTTCTGCCTCCTTAG
sy128	CCR4 for	gcttgcatgcctgcaCACTGATAAGTAACTATATACCCAC
sy129	CCR4 rev	cggtacccggggatcTTTTGCAATCTGGTATGCTTTC
sy101	UBC4 200bp up For	CAACAGCTCACCTTGAAAG
sy102	UBC4 Rev ADH1ter flank	ttatttagaagtggcgcgccTTATACAGCGTATTTCTTTGTC
sy103	ADH1ter For	ggcgcgccacttctaaataag
sy104	TEFter Rev	cagtatagcgaccagcattcacatac
sy105	UBC4ter For TEFter flank	atgctggtcgctatactgACAGAAGTCCTTACTCAGCTG
sy106	UBC4ter Rev	GGCTACTCCTGCAGTTATTC
sy115	RPS12 for noREsite	ATACGCACCTCGTTATTGAG
sy116	RPS12 Rev ADH1t flank	tatttagaagtggcgcgccTTATTGTTGGGAGAAGTGTTC
sy117	RPS12t For TEFt flank	atgctggtcgctatactgACGGTGTGATGTTCATTAGTAC
sy118	RPS12t Rev noREsite	GTCAATATCCAGCATCGCAG
sy140	CCR4 int For2	CCATGGGAGTTTGGGAAC
sy160	CCR4 Rev ADH1t flank	ttagaagtggcgcgccTTATACTTTCTTACTGCCTGTG
sy154	CCR4ter For TEFt flank	ACCGCACACTTTCATCCC
sy178	CCR4t Rev SY129 noRE site	TTTTGCAATCTGGTATGCTTTC
sy183	GFP For FOB1 Cter BamHI flank	CATCAATGGAATTGggatccggtgctggtttaattaacATGTC
sy184	ADH1t Rev YEp SalI flank	atgcctgcaggtcgactgccggtagaggtgtggtc
sy40	FOB1 94 up of SgrAI For	TGGCACATGATTCTTCAGAG
sy38	FOB1 3' UTR rev	cgccaagctggtcgaGCAAGATCATATTATCCAAGTTGATAC
sy121	FOB1 Rev flank with AGH1ter	agtggcgcgAGATCTTTAGTCATCGTGCTTGTAATC
sy122	ADH1t For	AGATCTcgcgccacttctaa
sy123	ADH1t Rev URA3 flank	AATCAAAAAAAAGAAgccggtagaggtgtggtc
sy124	FOB1t For URA3 flank	TTACCCGCCCTTTCGTAATATGTAGGATAGAATGAAAGGAG
sy109	URA3pro For	CAGCTTTTCAATTCAATTCATCAT
sy110	URA3ter Rev	CGAAAGGGCGGGTAATAAC
sy86	FOB1 KO hphMX For	TGTGAGTGTGAATTTGTGCTGAGGATAACAgacatggaggcccagaatac
sy87	FOB1 KO hphMX Rev	ACTCCTCCTTTCATTCTATCCTACATATTAcagtatagcgaccagcattc
sy69	KanMX forRPS12KO F	CTTACTGTCGAAGAAGTCAAAAACTAGACTATATATTATTGAGAAGAAAAgacatggaggcccagaatac
sy70	KanMX forRPS12KO R	ATTATTATGTGATCTAACTCTAGAAAAAGTACTAATGAACATCACACCGTcagtatagcgaccagcattc
MS75	SIR2 KO hphMX For	GGCATCGCTTCGGTAGACACATTCAAACCATTTTTCCCTCATCGGCACATTAAAGCTGGAGATCTGTTTAGCTTGCCTCGTCC
MS76	SIR2 KO hphMX Rev	TGCCATACTATGTAAATTGATATTAATTTGGCACTTTTAAATTATTAAATTGCCTTCTACTGGATGGCGGCGTTAGTATCG
oli764	SIK1-mCherry For	AAGAAGGAAAAGAAGGACAAAAAGGAAAAGAAAGATAAAAAGGAAAAGAAGGATAAAAAGAAGAAAAGTAAGGATTTAATTAACATGGTGAGCAAGGGCG
oli765	SIK2-mCherry Rev	ATATATGAAAAACTTTAAAGGGAAGAAAAGTACACAAAAAGATGGGATATACTTTATTTCGATTCATTGTTCCTTGAATTCGAGCTCGTTTAAAC
